# Supplementary material for: High HSPB1 expression predicts poor clinical outcomes and correlates with breast cancer metastasis
Source: BMC Cancer. 2023 Jun 3;23:501. doi: 10.1186/s12885-023-10983-3 (PMC10239126; doi:10.1186/s12885-023-10983-3)
Supplement: Supplementary file 1 — Additional file 1. [file 12885_2023_10983_MOESM1_ESM.csv]

	Control	Control	Control	Control	Control	siHSPB1#1	siHSPB1#1	siHSPB1#1	siHSPB1#1	siHSPB1#1	siHSPB1#2	siHSPB1#2	siHSPB1#2	siHSPB1#2	siHSPB1#2
0	0.1415	0.1456	0.1429	0.1425	0.1453	0.1496	0.1458	0.1451	0.1563	0.1521	0.1537	0.15	0.1601	0.1517	0.1552
24	0.5669	0.5199	0.5368	0.4864	0.5267	0.3592	0.3661	0.35	0.3327	0.3231	0.3342	0.3969	0.3884	0.3424	0.3462
48	1.1749	1.147	1.1376	1.0801	0.9801	0.7158	0.7655	0.8457	0.6919	0.6525	0.7635	0.7322	0.6947	0.636	0.5989
72	1.628	1.6513	1.6296	1.6324	1.5441	1.1657	1.2017	1.224	1.1801	1.0949	1.1895	1.2962	1.2858	1.1965	1.1019
