# Supplementary material for: High HSPB1 expression predicts poor clinical outcomes and correlates with breast cancer metastasis
Source: BMC Cancer. 2023 Jun 3;23:501. doi: 10.1186/s12885-023-10983-3 (PMC10239126; doi:10.1186/s12885-023-10983-3)
Supplement: Supplementary file 5 — Additional file 5. [file 12885_2023_10983_MOESM5_ESM.csv]

	Control	Control	Control	siHSPB1#1	siHSPB1#1	siHSPB1#1	siHSPB1#2	siHSPB1#2	siHSPB1#2
0	0.1577	0.1546	0.1518	0.1407	0.1432	0.1468	0.1396	0.1405	0.144
24	0.5113	0.4956	0.4218	0.3011	0.3687	0.3589	0.2934	0.3826	0.375
48	0.9198	0.963	1.1935	0.6722	0.6705	0.8009	0.5578	0.7342	0.7768
72	1.6476	1.6693	1.5922	1.0591	1.1467	1.1928	0.9645	1.1358	1.1989
